# Supplementary material for: Poxvirus A52 protein subverts autophagy flux by blocking autophagosome–lysosome fusion to promote viral replication
Source: PLoS Pathog. 2026 Apr 13;22(4):e1014137. doi: 10.1371/journal.ppat.1014137 (PMC13075716; doi:10.1371/journal.ppat.1014137)
Supplement: S2 Table — (XLSX) [file ppat.1014137.s007.xlsx]

## Sheet: Fig 1
Fig 1A						Fig 1B						Fig 1G	DMSO	I	II	III	IV	V	VI	VII
	DMSO	1	25	50			DMSO	1	25	50			8500000	900000	5250000	6000000	4750000	7500000	11250000	16000000
	8750000	5000000	45000000	85000000			10750000	11000000	70000000	123000000			9250000	975000	3250000	3750000	7500000	8000000	12000000	13500000
	6750000	11750000	32500000	77500000			6500000	6750000	30000000	47500000			7000000	775000	2750000	2500000	6500000	9500000	12500000	17000000
	7750000	6500000	37500000	65000000			7500000	8250000	25000000	113000000			7500000	725000	3750000	4250000	3250000	10250000	13000000	15250000
	9750000	10250000	50000000	112500000			9500000	12500000	40000000	57500000			9500000	850000	4750000	5500000	5000000	10750000	14000000	16750000
	10250000	11250000	55000000	90000000			12250000	7750000	85000000	103000000			10000000	1050000	4000000	4750000	5500000	11250000	11000000	12500000
	7250000	8250000	30000000	60000000			8250000	11000000	62500000	92500000
	DMSO	1	10	50			DMSO	1	10	50
	9250000	8750000	5500000	1450000			12250000	7500000	4250000	217500
	11000000	10750000	8250000	1700000			10000000	6750000	3000000	182500
	10000000	9250000	7500000	1550000			14750000	5750000	2500000	170000
	11750000	11250000	4000000	1400000			15250000	9000000	3250000	197500
	13500000	12500000	4750000	1275000			16250000	9750000	5000000	212500
	12500000	11500000	6250000	1025000			11750000	10250000	2000000	165000
Fig 1H	WR (A549),Baf.A1						MVA (A549),Baf.A1					Fig 1I	WR (A549),3-MA				Fig 1J	MVA (A549),3-MA
	DMSO	1	10	50			DMSO	1	10	50			DMSO	10	50	100		DMSO	10	50	100
	11000000	10500000	10750000	16250000			8250	7500	18800	47500			10000000	7500000	11250000	15250000		8750	14300	15800	20000
	8750000	11750000	14500000	12500000			5000	6500	16500	85000			12750000	11000000	14000000	16500000		5500	11000	16800	35000
	7500000	12250000	16250000	16000000			6000	5250	20500	65000			9000000	10000000	11500000	10000000		6500	12800	18800	27500
	8000000	9250000	12250000	14250000			3750	4500	17500	95000			9750000	11750000	12250000	14750000		4750	9000	14300	42500
	10000000	8250000	12750000	15500000			4500	5750	15000	75000			11000000	12250000	12500000	17000000		5000	9500	15000	30000
	9500000	8000000	10500000	10000000			3000	3500	17300	55000			8250000	9000000	10500000	9000000		7000	8000	20500	25000
Fig 1K	WR				Fig 1M	MVA					Fig 1O	si-NC	si-ATG16L1-1#	si-ATG16L1-2#		Fig 1Q	NC	ATG16L1-KD	ATG16L1-KD+ATG16L1
	si-NC	si-ATG3-1#	si-ATG3-2#	si-ATG3-3#		si-NC	si-ATG3-1#	si-ATG3-2#	si-ATG3-3#			7750000	825000	950000			2125000	120000	1000000
	9750000	9000000	10250000	10500000		3250	13000	17000	16500			8750000	975000	775000			2000000	105000	875000
	11250000	10000000	8250000	9750000		4000	16000	11800	10000			10500000	1275000	1125000			2300000	140000	825000
	8500000	11500000	9250000	7750000		2500	10000	12800	14500
Fig 1L	WR				Fig 1N	MVA					Fig 1P	si-NC	si-BECN1-1#	si-BECN1-2#
	si-NC	si-ATG7-1#	si-ATG7-2#	si-ATG7-3#		si-NC	si-ATG7-1#	si-ATG7-2#	si-ATG7-3#			11500000	5500000	875000
	8000000	9000000	11750000	7750000		3750	18800	14300	15500			10250000	5000000	1000000
	11250000	10000000	12750000	11250000		3000	15000	17500	14000			12500000	6250000	750000
	14000000	11000000	13500000	11500000		4250	22300	21800	20300

## Sheet: Fig 2
Fig 2C	MVA
	LC3-II/GAPDH Intensity band ratio
	0.267768	0.340167	0.399672	0.577754	0.349128	0.83801	1.90971	1.60961	0.817121	0.670546
	0.218231	0.342654	0.348671	0.647003	0.447181	0.823768	1.61613	1.64093	0.741161	0.749033
	0.249975	0.322856	0.37261	0.791193	0.333702	0.857068	1.83411	1.68282	0.853107	0.726045
Fig 2D	MVA
	p62/GAPDH Intensity band ratio
	1.04304	0.929501	0.898074	0.501862	0.685994	0.351204	1.01825	0.583254	0.441754	0.117044
	1.01395	0.98344	0.873399	0.58169	0.787454	0.342575	0.967585	0.566205	0.356056	0.124399
	1.13562	0.834065	0.739282	0.656342	0.683324	0.309093	1.04267	0.558818	0.393269	0.109628
Fig 2E	WR
	LC3-II/GAPDH Intensity band ratio
	0.229059	0.507019	0.502802	0.727722	0.615744	1.61754	2.34247	1.65876	1.07597	1.18412
	0.187093	0.492114	0.47103	0.781424	0.622624	1.79699	2.24574	1.57562	1.09433	1.33269
	0.249395	0.467859	0.383816	0.789142	0.76252	1.99047	2.34171	1.74624	1.13297	1.51301
Fig 2F	WR
	p62/GAPDH Intensity band ratio
	0.76811	0.615993	0.975263	0.885483	0.852476	1.28348	1.29252	1.10734	0.587524	0.681319
	0.703894	0.658697	0.956198	0.864647	0.898134	1.32808	1.20483	1.22508	0.552771	0.757944
	0.665433	0.657112	0.700033	0.84951	0.884005	1.43065	1.22522	1.2416	0.547532	0.78266
Fig 2H	Control	Rapa.	WR	WR+3-MA	MVA	MVA+3-MA
	10	76	56	3	30	7
	12	70	71	6	26	10
	7	67	53	7	40	3
	5	80	47	10	33	4
	6	60	61	5	44	7
	11	65	65	6	37	5
	10	71	68	8	41	10
	11	77	73	2	45	2
	4	64	52	4	49	5
	6	58	56	7	47	6
	5	55	60	5	28	6
	7	63	58	5	31	8
	8	59	55	4	34	6
	12	74	51	9	37	5
	7	73	50	4	35	8

## Sheet: Fig 3
Fig 3C		mCherry+GFP+															mCherry+GFP-
	Mock	2	3	2	5	3	6	2	4	5	3	5	2	4	3	2	4	5	2	5	3	6	4	5	3	6	4	5	3	6	4
	CQ	22	25	24	22	24	19	26	18	25	21	23	20	22	20	25	4	2	5	3	2	4	1	4	2	3	1	4	2	3	1
	Rapa.	3	1	2	3	2	4	1	3	2	4	1	2	4	3	1	11	16	12	15	17	15	16	13	18	18	19	17	12	8	11
	WR	20	22	19	24	18	25	22	19	21	20	16	18	23	20	17	1	1	2	3	2	4	1	4	3	2	1	4	3	2	1
	WR+Baf.A1	22	19	25	17	20	24	18	23	18	21	25	19	22	20	24	3	2	2	4	1	3	3	2	4	1	3	2	2	4	1
	MVA	3	5	7	4	2	6	3	5	1	4	6	2	5	3	1	18	15	16	16	15	18	14	17	16	15	18	17	14	16	15
	MVA+Baf.A1	21	19	23	18	23	20	17	24	22	19	22	20	18	21	23	5	2	4	1	3	5	2	3	1	4	5	2	1	3	4
Fig 3E	Mock	Rapa.	Baf. A1	EBSS	WR	WR+Rapa.	MVA	MVA+Rapa.
	2	16	0	33	1	2	26	20
	0	15	1	30	0	4	24	23
	1	18	1	26	2	1	20	25
	2	20	1	28	3	3	23	28
	1	18	0	25	1	2	22	27
	3	24	2	37	4	4	26	30
	0	16	1	27	0	1	20	25
	2	22	0	32	2	3	25	29
	1	19	2	26	3	2	21	26
	3	25	1	36	1	4	24	28
	0	17	0	24	4	1	23	27
	2	21	2	35	0	2	22	30
	1	23	1	30	2	4	26	25
	3	20	0	38	3	3	20	29
	0	18	2	25	1	1	25	26

## Sheet: Fig 4
Fig 4B	Mock	Rapa.	WR	WR+Rapa.	MVA	MVA+Rapa.	MVA+A52		Fig 4D	LC3-II/GAPDH intensity band ratio
	1	20	3	4	17	22	2			Mock	Rapa.	Rapa.+Baf.A1	WR	MVA	MVA+pcDNA3.1	MVA+A52-Flag(0.2μg)	MVA+A52-Flag(0.5μg)	MVA+A52-Flag(1.5μg)
	2	17	2	3	20	20	1			0.687615	1.24239	1.9759	1.7017	1.16796	1.15023	1.29423	1.47101	1.99461
	2	15	1	3	15	18	1			0.687876	1.27693	2.07126	1.68732	1.17658	1.25625	1.32012	1.50964	2.00885
	2	17	2	3	20	20	1			0.67849	1.32407	2.01808	1.65095	1.12609	1.1344	1.33967	1.49456	1.92699
	1	20	3	4	17	22	2
	2	21	4	5	18	23	3			p62/GAPDH intensity band ratio
	3	18	3	4	21	21	2			Mock	Rapa.	Rapa.+Baf.A1	WR	MVA	MVA+pcDNA 3.1	MVA+A52-Flag(0.2μg)	MVA+A52-Flag(0.5μg)	MVA+A52-Flag(1.5μg)
	3	16	2	4	16	19	2			0.537905	0.337219	1.17452	0.954926	0.361265	0.335349	0.432198	0.611029	0.834182
	3	18	3	4	21	21	2			0.564176	0.320753	1.15826	0.89897	0.353959	0.346621	0.426558	0.581142	0.843401
	2	21	4	5	18	23	3			0.559271	0.339545	1.08557	0.855392	0.371546	0.311304	0.409127	0.576722	0.79514
	3	22	5	6	19	24	4
	4	19	4	5	22	22	3
	4	17	3	5	17	20	3		Fig 4F	LC3-II/GAPDH intensity band ratio
	4	19	4	5	22	22	3			Mock	Rapa.	Baf.A1	WR	WR-ΔA52	vA52-rev	MVA	MVA+A52
	3	22	5	6	19	24	4			0.610848	1.09952	1.92882	1.36846	0.960505	1.29814	0.994025	1.32326
										0.682806	1.02673	1.98612	1.23848	1.00324	1.277	1.05	1.39671
										0.669583	1.03249	1.97374	1.28567	1.03489	1.27535	1.01105	1.37182
Fig 4H	Mock	Rapa.	Baf.A1	WR	WR-ΔA52	MVA	MVA+A52			p62/GAPDH intensity band ratio
	2	18	5	1	18	25	3			Mock	Rapa.	Baf.A1	WR	WR-ΔA52	vA52-rev	MVA	MVA+A52
	3	15	4	5	21	23	2			1.15602	0.627454	2.26143	1.72568	0.861355	1.60152	0.827162	1.51087
	3	13	3	5	16	21	2			1.13917	0.646641	2.2481	1.60402	0.895153	1.59375	0.80357	1.60346
	3	14	4	5	21	23	2			1.11435	0.684688	2.17032	1.62478	0.92709	1.5829	0.69807	1.67643
	2	17	5	6	19	26	3
	1	18	6	4	20	27	4
	1	15	4	3	23	25	3
	1	15	3	3	18	23	3
	1	17	4	3	24	25	3
	1	20	5	4	21	27	4
	1	21	4	5	22	29	3
	2	18	3	4	25	27	2
	2	14	2	4	20	25	2
	2	16	3	4	25	27	2
	1	19	4	5	22	29	3

## Sheet: Fig 6
Fig 6J	STX17+SNAP29
	Mock	Mock	MVA+A52	MVA
	2.23	1.73	2.13	1.74
	2.28	1.78	2.18	1.79
	2.21	1.71	2.12	1.73
	2.25	1.75	2.15	1.76
	2.29	1.79	2.17	1.88
	2.26	1.76	2.24	1.75
Fig 6K	VAMP8+SNAP29
	Mock	Mock	MVA+A52	MVA
	2.28	1.58	2.18	1.65
	2.33	1.53	2.23	1.62
	2.26	1.56	2.16	1.69
	2.3	1.5	2.2	1.62
	2.32	1.52	2.22	1.64
	2.29	1.59	2.29	1.61

## Sheet: Fig 8
Fig 8B		si-NC			si-SNAP29-1#			si-SNAP29-2#			si-SNAP29-3#				Fig 8D	0.01MOI
	MVA	1550	1150	1900	9000	6500	7500	8000	10500	10000	12000	16000	15000				Vector			SNAP29
	MVA+A52	10000	12000	8500	13500	11000	11500	7000	12000	8000	20000	18000	15000			MVA	1000	600	750	80	70	85
																MVA+A52	8000	11000	9000	2650	3650	3100
															Fig 8E	3MOI
Fig 8F		si-NC			si-SNAP29-1#			si-SNAP29-2#			si-SNAP29-3#						Vector			SNAP29
	WR	16250000	13500000	15250000	25000000	32500000	27500000	30000000	37500000	25000000	35000000	25000000	37500000			MVA	700	800	1250	70	77	100
	WR-ΔA52	1075000	1300000	1125000	7750000	6750000	6500000	8750000	7500000	5500000	7250000	8250000	6250000			MVA+A52	14000	15000	11000	5000	6000	4400
Fig 8H	0.01MOI								Fig 8K		Vector			OV-SNAP29-0.2μg			OV-SNAP29-0.5μg			OV-SNAP29-1.5μg
		Vector			SNAP29					MVA	2600	2000	1600	2000	2250	1800	1250	700	1000	850	500	200
	WR	52500000	45000000	37500000	17500000	15000000	13000000			MVA+A52	37000	30000	25000	37500	29000	27500	35000	26000	24500	26500	30000	23500
	WR-ΔA52	3000000	4250000	3750000	300000	400000	275000			WR	11500000	12500000	14250000	11750000	13000000	13500000	11000000	11250000	10000000	9000000	10500000	9250000
										WR-ΔA52	1150000	1050000	1200000	800000	1100000	1250000	325000	300000	400000	165000	150000	142500
Fig 8I	3MOI
		Vector			SNAP29
	WR	67500000	50000000	60000000	22000000	16500000	20000000
	WR-ΔA52	4500000	3250000	3500000	325000	425000	350000

## Sheet: Fig S1
Fig S1A	A549(rapa.)				Fig S1B	A549(Baf.A1)				Fig S1C	DF1(rapa.)				Fig S1D	DF1(Baf.A1)				Fig S1E	A549(3-MA)
	DMSO	1	25	50		DMSO	1	10	50		DMSO	1	25	50		DMSO	1	10	50		DMSO	10	50	100
	100	96.39	93.37	90.36		100	97.79	98.23	98.67		100	99.13	96.82	92.49		100	100.32	98.41	94.92		100	97.78	94.6	97.14
	100	96.53	97.03	94.06		100	96.92	95.59	96.48		100	97.01	94.01	90.42		100	96.52	95.57	92.41		100	96.84	92.41	90.82
	100	102.5	94.58	96.67		100	102.25	95.13	92.88		100	98.57	94.27	93.12		100	99.68	97.76	91.99		100	95.19	96.79	94.55
Fig S1F	WR	WR+Arac	WR+Rapa.	WR+Baf. A1	Fig S1G	WR	WR+Arac	WR+Rapa.	WR+Baf. A1	Fig S1H	WR	WR+Arac	WR+Rapa.	WR+Baf. A1	Fig S1I	WR	WR+rapa.	WR+Arac	WR+baf. A1	WR+Arac+Baf. A1
	1	0.923373	1.04202	0.82932		1	0.000365	1.27456	0.946058		1	0.029977	1.04972	0.76313		1	1.47427	0.020761	1.08452	0.007813
	1	0.969761	1.34567	0.90125		1	0.000375	1.1487	1.1487		1	0.04181	1.18099	0.993092		1	1.11729	0.011281	0.846745	0.00491
	1	0.924858	1.14355	0.972655		1	0.000397	1.10957	1.32869		1	0.034435	1.31951	0.673617		1	1.236	0.0126	1.054	0.00561
Fig S1J	si-NC	si-ATG12-1#	si-ATG12-2#	si-ATG12-3#	Fig S1K	si-NC	si-ATG16L1-1#	si-ATG16L1-2#	si-ATG16L1-3#	Fig S1L	si-NC	si-BECN1-1#	si-BECN1-2#	si-BECN1-3#	Fig S1M	si-NC	si-ATG7+ATG16L1-1#	si-ATG7+ATG16L1-2#	si-ATG7+ATG16L1-3#	Fig S1N	si-NC	si-ATG7+BECN1-1#	si-ATG7+BECN1-2#	si-ATG7+BECN1-3#
	550000	775000	1000000	1050000		10500000	1000000	1175000	1100000		9000000	2500000	1000000	750000		10000000	2150000	2500000	2250000		11000000	4000000	2000000	3250000
	600000	850000	1050000	975000		13000000	1275000	1400000	1375000		11750000	2250000	1250000	3000000		10750000	2400000	3200000	2900000		9750000	3250000	2750000	3000000
	500000	700000	950000	1125000		14250000	1550000	1525000	1475000		13000000	1750000	2750000	2000000		13500000	3250000	3025000	3050000		14750000	2500000	3500000	1500000

## Sheet: Fig S2
Fig S2B		mCherry+GFP+															mCherry+GFP-
	Mock	3	4	2	3	2	4	1	3	4	2	1	4	3	2	1	6	7	8	6	7	8	5	6	7	8	5	6	7	8	5
	CQ	16	18	20	17	16	19	15	18	17	16	19	18	15	17	16	3	1	4	3	2	4	1	3	4	2	1	4	3	2	1
	Rapa.	4	8	6	5	4	7	3	6	4	7	5	3	6	4	7	44	46	43	47	45	41	44	46	43	47	45	42	44	46	43
	WR	29	31	28	36	34	31	32	31	28	32	30	29	29	33	30	2	1	2	2	4	3	1	2	4	3	1	4	2	3	1
	WR+Baf.A1	28	29	29	33	32	27	30	33	29	31	29	29	31	30	29	3	2	2	4	2	5	3	1	4	2	5	3	1	4	2
	MVA	8	12	13	9	8	11	7	10	9	8	11	10	7	9	8	40	42	39	46	41	37	40	42	39	46	41	38	40	42	39
	MVA+Baf.A1	21	19	23	33	26	24	29	26	24	27	24	23	26	28	23	4	5	3	2	4	5	3	2	4	5	3	2	4	5	3
Fig S2D	Mock	Rapa.	Baf. A1	EBSS	WR	WR+Rapa.	MVA	MVA+Rapa.
	1	12	4	8	4	4	19	21
	2	14	1	10	3	3	20	24
	1	15	2	9	1	4	18	22
	1	11	2	12	2	3	18	21
	0	9	1	11	1	1	17	20
	3	15	3	15	3	4	21	24
	2	8	0	8	0	0	15	18
	1	14	2	14	2	2	20	23
	0	10	1	10	1	3	16	19
	3	13	3	13	3	1	19	22
	2	12	0	12	0	4	18	21
	1	11	2	11	2	0	17	20
	0	15	1	15	1	2	21	24
	3	9	3	9	3	3	15	18
	2	14	0	14	0	1	20	23

## Sheet: Fig S5
			Fig S5A	0	0	0.570726	0.246224	Fig S5B	0	0	0.313947	0.165148	Fig S5C	0	0.636442	0.223635	0.646319	0.232317
				0	0	0.541469	0.267478		0	0	0.314722	0.147282		0	0.644349	0.228892	0.632284	0.215397
				0	0	0.595888	0.275602		0	0	0.303576	0.134517		0	0.660064	0.212637	0.630222	0.208997
			Fig S5D	0	0	0.049787	0.021473	Fig S5E	0	0.712632	0.266492	0.748987	0.256381	Fig S5G	0	0	0.359851	0.072664
				0	0	0.052952	0.019615		0	0.704018	0.2605	0.707419	0.277853		0	0	0.322285	0.063032
				0	0	0.061547	0.017898		0	0.683271	0.284456	0.672177	0.281527		0	0	0.329778	0.090493
			Fig S5I	1	14.8732	1.4941		Fig S5J	1	9.6921	0.9656		Fig S5K	1	2.9412	0.9878
				1	15.9245	1.1056			1	10.1073	1.0144			1	3.0588	1.0212
				1	15.0023	1.2168			1	10.8106	1.6116			1	3	1.3766
