# Supplementary material for: Poxvirus A52 protein subverts autophagy flux by blocking autophagosome–lysosome fusion to promote viral replication
Source: PLoS Pathog. 2026 Apr 13;22(4):e1014137. doi: 10.1371/journal.ppat.1014137 (PMC13075716; doi:10.1371/journal.ppat.1014137)
Supplement: S2 Data — (XLSX) [file ppat.1014137.s009.xlsx]

## Sheet: early genes
	PG.ProteinDescriptions	[1] niukang-wr-1.raw.PG.Quantity	[2] niukang-wr-2.raw.PG.Quantity	[3] niukang-wr-3.raw.PG.Quantity	[4] niukang-wr+baf-1_20250616114446.raw.PG.Quantity	[5] niukang-wr+baf-2.raw.PG.Quantity	[6] niukang-wr+baf-3.raw.PG.Quantity
A18R	[gene=VACWR138] [protein=DNA helicase] [protein_id=AAO89417.1] [location=126209..127690] [gbkey=CDS]	4.2721e+06	3964824	3.91084e+06	4291365	4290113	3.89821e+06
A20R	[gene=VACWR141] [protein=viral DNA polymerase processivity factor] [protein_id=AAO89420.1] [location=128257..129537] [gbkey=CDS]	19635048	19684618	18548272	22683518	20822006	19352462
A23R	[gene=VACWR143] [protein=45kDa large subunit of intermediate gene transcription factor VITF-3] [protein_id=AAO89422.1] [location=130050..131198] [gbkey=CDS]	3236978	3151881	3.29426e+06	3.67657e+06	3.51278e+06	3119983
A24R	[gene=VACWR144] [protein=DNA-dependent RNA polymerase subunit rpo132] [protein_id=AAO89423.1] [location=131195..134689] [gbkey=CDS]	5.214e+06	4.9351e+06	5046257	5793555	5.27061e+06	4.87011e+06
A31R	[gene=VACWR154] [protein=unknown] [protein_id=AAO89433.1] [location=142060..142434] [gbkey=CDS]	562069	418241	469088	553229	337658	308636
A33R	[gene=VACWR156] [protein=EEV membrane phosphoglycoprotein] [protein_id=AAO89435.1] [location=143331..143888] [gbkey=CDS]	8.3174e+06	8631530	8822953	10554109	10207922	10752246
A35R	[gene=VACWR158] [protein=unknown] [protein_id=AAO89437.1] [location=144462..144992] [gbkey=CDS]	248499	110572	211268	207779	292444	101910
A36R	[gene=VACWR159] [protein=IEV transmembrane phosphoprotein] [protein_id=AAO89438.1] [location=145059..145724] [gbkey=CDS]	3.56053e+06	4.46895e+06	4545958	3105786	2.62804e+06	3.71707e+06
A37R	[gene=VACWR160] [protein=unknown] [protein_id=AAO89439.1] [location=145788..146579] [gbkey=CDS]	431406	446637	435671	512237	477040	395176
A44L	[gene=VACWR170] [protein=hydroxysteroid dehydrogenase] [protein_id=AAO89449.1] [location=complement(151693..152733)] [gbkey=CDS]	926066	957413	748118	1.14303e+06	1.14374e+06	1.00287e+06
A46R	[gene=VACWR172] [protein=Toll/IL1-receptor] [protein_id=AAO89451.1] [location=153147..153869] [gbkey=CDS]	9166038	8844386	9707012	8805651	8011545	9136775
A48R	[gene=VACWR174] [protein=thymidylate kinase] [protein_id=AAO89453.1] [location=154706..155389] [gbkey=CDS]	399492	368194	274121	361447	316802	242673
A49R	[gene=VACWR175] [protein=unknown] [protein_id=AAO89454.1] [location=155437..155925] [gbkey=CDS]	1.36481e+06	1.91091e+06	1.65142e+06	1.28583e+06	1.35512e+06	1.65549e+06
A4L	[gene=VACWR123] [protein=39kDa core protein] [protein_id=AAO89402.1] [location=complement(113281..114126)] [gbkey=CDS]	51711500	75126896	75485224	23899452	34517296	61048144
A50R	[gene=VACWR176] [protein=DNA ligase] [protein_id=AAO89455.1] [location=155958..157616] [gbkey=CDS]	9627116	9566126	9724657	10189972	9854633	9482379
A51R	[gene=VACWR177] [protein=unknown] [protein_id=AAO89456.1] [location=157669..158673] [gbkey=CDS]	6844282	6569329	6.90473e+06	6.79449e+06	7.03082e+06	7075005
A52R	[gene=VACWR178] [protein=Toll/IL1-receptor] [protein_id=AAO89457.1] [location=158743..159315] [gbkey=CDS]	712155	603946	572193	886287	567152	483180
A55R	[gene=VACWR180] [protein=kelch-like protein] [protein_id=AAO89459.1] [location=160439..162133] [gbkey=CDS]	942787	883614	847669	949501	846494	769069
A56R	[gene=VACWR181] [protein=hemagglutinin] [protein_id=AAO89460.1] [location=162183..163127] [gbkey=CDS]	3.58331e+06	5.4862e+06	5155120	1.48198e+06	2.23636e+06	4742776
A5R	[gene=VACWR124] [protein=DNA-dependent RNA polymerase subunit rpo19] [protein_id=AAO89403.1] [location=114164..114658] [gbkey=CDS]	2.79162e+06	3341765	2.84256e+06	2.06831e+06	2.65878e+06	2874776
A8R	[gene=VACWR127] [protein=32kDa small subunit of transcription factor VITF-3] [protein_id=AAO89406.1] [location=117983..118849] [gbkey=CDS]	1.86529e+06	1591296	1.65738e+06	1.97231e+06	1.9648e+06	1.83962e+06
B12R	[gene=VACWR194] [protein=ser/thr protein kinase-like protein] [protein_id=AAO89473.1] [location=172529..173380] [gbkey=CDS]	889811	768703	786575	1070401	982955	809839
B13R	[gene=VACWR195] [protein=SPI-2/CrmA inhibits Fas-mediated apoptosis, IL-1 convertase, lipoxygenase pathway] [protein_id=AAO89474.1] [location=173473..174510] [gbkey=CDS]	10620923	11196713	11261735	10703357	11431815	11855083
B15R	[gene=VACWR196] [protein=unknown] [protein_id=AAO89475.1] [location=174585..175034] [gbkey=CDS]	3.1001e+06	3162204	3.03762e+06	2944484	3094268	2.90824e+06
B15R	[gene=VACWR197] [protein=IL-1-beta-inhibitor] [protein_id=AAO89476.1] [location=175118..176098] [gbkey=CDS]	4.01608e+06	9931944	4740524	2.97315e+06	2.16131e+06	3.90595e+06
B17L	[gene=VACWR198] [protein=unknown] [protein_id=AAO89477.1] [location=complement(176144..177166)] [gbkey=CDS]	140593	162371	168275	187073	147764	137657
B1R	[gene=VACWR183] [protein=ser/thr kinase] [protein_id=AAO89462.1] [location=163878..164780] [gbkey=CDS]	4807852	4.3448e+06	4.47051e+06	4671853	4528144	4.09579e+06
B2R	[gene=VACWR184] [protein=unknown] [protein_id=AAO89463.1] [location=164870..165529] [gbkey=CDS]	5942433	5405394	5.71869e+06	3.8384e+06	3.54295e+06	3670561
B3R	[gene=VACWR185] [protein=unknown] [protein_id=AAO89464.1] [location=165565..166068] [gbkey=CDS]	310351	273825	342286	322592	371108	239380
B5R	[gene=VACWR187] [protein=EEV type-I membrane glycoprotein] [protein_id=AAO89466.1] [location=168374..169327] [gbkey=CDS]	28381118	31090496	33539418	31250290	38286140	40731048
B6R	[gene=VACWR188] [protein=ankyrin-like protein] [protein_id=AAO89467.1] [location=169409..169930] [gbkey=CDS]	2.24403e+06	2.22827e+06	2.18153e+06	2.45582e+06	2.22493e+06	2.1474e+06
B8R	[gene=VACWR190] [protein=soluble interferon-gamma receptor-like protein] [protein_id=AAO89469.1] [location=170571..171389] [gbkey=CDS]	1.02026e+06	1.00459e+06	901144	1.24892e+06	1.09009e+06	845750
C10L	[gene=VACWR010] [protein=unknown] [protein_id=AAO89289.1] [location=complement(7910..8905)] [gbkey=CDS];[gene=VACWR209] [protein=unknown] [protein_id=AAO89488.1] [location=185807..186802] [gbkey=CDS]	10609717	10744262	11342882	9354566	9250515	10371079
C12L	[gene=VACWR205] [protein=serine protease inhibitor-like SPI-1] [protein_id=AAO89484.1] [location=182511..183572] [gbkey=CDS]	462400	358868	364184	381893	322172	279178
C22L	[gene=VACWR004] [protein=TNF-alpha-receptor-like] [protein_id=AAO89283.1] [location=complement(5092..5460)] [gbkey=CDS];[gene=VACWR215] [protein=TNF-alpha-receptor-like protein] [protein_id=AAO89494.1] [location=189252..189620] [gbkey=CDS]	1.46135e+06	1282969	1.39373e+06	692648	905163	1.15958e+06
C2L	[gene=VACWR026] [protein=kelch-like protein] [protein_id=AAO89305.1] [location=complement(19535..21073)] [gbkey=CDS]	893501	997275	687306	912542	1.01665e+06	799266
C4L	[gene=VACWR024] [protein=unknown] [protein_id=AAO89303.1] [location=complement(17660..18610)] [gbkey=CDS]	750227	571850	642273	811136	701103	671497
C5L	[gene=VACWR023] [protein=unknown] [protein_id=AAO89302.1] [location=complement(16983..17597)] [gbkey=CDS]	1511427	1.46656e+06	1495394	1.1454e+06	883579	944923
C6L	[gene=VACWR022] [protein=unknown] [protein_id=AAO89301.1] [location=complement(16401..16856)] [gbkey=CDS]	2879538	3.11878e+06	2.61323e+06	2.51692e+06	2.34952e+06	2.12743e+06
C7L	[gene=VACWR021] [protein=host-range protein] [protein_id=AAO89300.1] [location=complement(15716..16168)] [gbkey=CDS]	656827	592923	709861	695127	575512	519907
C9L	[gene=VACWR019] [protein=ankyrin-like protein] [protein_id=AAO89298.1] [location=complement(13164..15068)] [gbkey=CDS]	381834	303778	311457	330652	295210	279090
D12L	[gene=VACWR117] [protein=small subunit of mRNA capping enzyme] [protein_id=AAO89396.1] [location=complement(107332..108195)] [gbkey=CDS]	2.44547e+06	2353304	2335913	2.41552e+06	2.36825e+06	2.15344e+06
D1R	[gene=VACWR106] [protein=large subunit of mRNA capping enzyme] [protein_id=AAO89385.1] [location=93948..96482] [gbkey=CDS]	6.74461e+06	6.56094e+06	6.51119e+06	6.90805e+06	6.71565e+06	6686208
D4R	[gene=VACWR109] [protein=uracil-DNA glycosylase] [protein_id=AAO89388.1] [location=97587..98243] [gbkey=CDS]	979815	873617	860839	1.0878e+06	958519	797374
D5R	[gene=VACWR110] [protein=NTPase interacts with A20R] [protein_id=AAO89389.1] [location=98275..100632] [gbkey=CDS]	7.85227e+06	7.60479e+06	7621455	8344534	7720395	7.53014e+06
D7R	[gene=VACWR112] [protein=DNA-dependent RNA polymerase subunit rpo18] [protein_id=AAO89391.1] [location=102613..103098] [gbkey=CDS]	1.04717e+06	541619	342914	747851	579162	178700
E1L	[gene=VACWR057] [protein=poly-A polymerase catalytic subunit VP55] [protein_id=AAO89336.1] [location=complement(44004..45443)] [gbkey=CDS]	18831110	18574952	17711230	19675330	17868222	16242041
E2L	[gene=VACWR058] [protein=unknown] [protein_id=AAO89337.1] [location=complement(45440..47653)] [gbkey=CDS]	4914156	4757342	4.76433e+06	4531991	4328337	4.16627e+06
E3L	[gene=VACWR059] [protein=double-stranded RNA binding protein] [protein_id=AAO89338.1] [location=complement(47780..48352)] [gbkey=CDS]	88945720	96672808	96084248	90898280	85668232	91975512
E4L	[gene=VACWR060] [protein=DNA-dependent RNA polymerase subunit rpo30] [protein_id=AAO89339.1] [location=complement(48408..49187)] [gbkey=CDS]	2.84398e+06	3.26586e+06	3277948	2.23003e+06	2.36879e+06	2.87151e+06
E9L	[gene=VACWR065] [protein=DNA polymerase] [protein_id=AAO89344.1] [location=complement(53636..56656)] [gbkey=CDS]	8135771	8025509	8.1012e+06	8185860	7984595	7.8674e+06
F11L	[gene=VACWR050] [protein=unknown] [protein_id=AAO89329.1] [location=complement(37801..38847)] [gbkey=CDS]	1.03879e+06	647666	834511	1.301e+06	1.27322e+06	1.56022e+06
F12L	[gene=VACWR051] [protein=involved in plaque and EEV formation] [protein_id=AAO89330.1] [location=complement(38890..40797)] [gbkey=CDS]	566277	540224	503746	636268	547412	405470
F1L	[gene=VACWR040] [protein=unknown] [protein_id=AAO89319.1] [location=complement(30346..31026)] [gbkey=CDS]	2252001	1.91088e+06	1.41688e+06	1.83616e+06	1.78247e+06	1443859
F2L	[gene=VACWR041] [protein=dUTPase] [protein_id=AAO89320.1] [location=complement(31038..31481)] [gbkey=CDS]	9827066	9199806	9912687	8920145	10220467	9999554
F3L	[gene=VACWR042] [protein=kelch-like protein] [protein_id=AAO89321.1] [location=complement(31505..32947)] [gbkey=CDS]	281836	282007	230238	227630	117872	90933.4
F4L	[gene=VACWR043] [protein=ribonucleotide reductase small subunit] [protein_id=AAO89322.1] [location=complement(32958..33917)] [gbkey=CDS]	5693960	5668037	6.25353e+06	6268003	5.89039e+06	5872710
F5L	[gene=VACWR044] [protein=unknown] [protein_id=AAO89323.1] [location=complement(33949..34917)] [gbkey=CDS]	1.9015e+06	1888911	1.77875e+06	2.41179e+06	3155884	3.48053e+06
F7L	[gene=VACWR046] [protein=unknown] [protein_id=AAO89325.1] [location=complement(35187..35429)] [gbkey=CDS]	1.30741e+06	1.06988e+06	1.16206e+06	1.73932e+06	1.79407e+06	1.33033e+06
F8L	[gene=VACWR047] [protein=protein with iActA-like proline repeats] [protein_id=AAO89326.1] [location=complement(35577..35774)] [gbkey=CDS]	5447072	4262866	4.80403e+06	3.81724e+06	3947375	3.42046e+06
G2R	[gene=VACWR080] [protein=late transcription elongation factor] [protein_id=AAO89359.1] [location=71078..71740] [gbkey=CDS]	1.14204e+06	1.11226e+06	1.16237e+06	1.20241e+06	1.09911e+06	1.11362e+06
G5.5R	[gene=VACWR083] [protein=DNA-dependent RNA polymerase subunit rpo7] [protein_id=AAO89362.1] [location=73399..73590] [gbkey=CDS]	5.39807e+06	4.58516e+06	5.59048e+06	6.03687e+06	5.76912e+06	5600914
G5R	[gene=VACWR082] [protein=unknown] [protein_id=AAO89361.1] [location=72087..73391] [gbkey=CDS]	501977	527206	446835	645316	530624	433443
H5R	[gene=VACWR103] [protein=morphogenesis-related, substrate of B1R kinase] [protein_id=AAO89382.1] [location=91871..92482] [gbkey=CDS]	227158904	237467568	218393744	216995464	211425544	227276928
I3L	[gene=VACWR072] [protein=ssDNA-binding phosphoprotein] [protein_id=AAO89351.1] [location=complement(61033..61842)] [gbkey=CDS]	55265684	57093496	58172348	48810888	57237596	59153192
I4L	[gene=VACWR073] [protein=ribonucleotide reductase large subunit] [protein_id=AAO89352.1] [location=complement(61925..64240)] [gbkey=CDS]	9658271	9282515	9419016	9814827	9804162	9935089
J2R	[gene=VACWR094] [protein=thymidine kinase] [protein_id=AAO89373.1] [location=80724..81257] [gbkey=CDS]	1.11448e+06	1.04953e+06	934247	1.13362e+06	1.18122e+06	1.07228e+06
J3R	[gene=VACWR095] [protein=multifunctional poly-A polymerase subunit] [protein_id=AAO89374.1] [location=81323..82324] [gbkey=CDS]	2736506	2.83702e+06	2.58051e+06	2.32059e+06	2363649	2.67533e+06
J4R	[gene=VACWR096] [protein=DNA-dependent RNA polymerase subunit rpo22] [protein_id=AAO89375.1] [location=82239..82796] [gbkey=CDS]	2.67767e+06	2.62997e+06	2581389	2434274	2.5142e+06	2.5914e+06
J6R	[gene=VACWR098] [protein=DNA-dependent RNA polymerase subunit rpo147] [protein_id=AAO89377.1] [location=83365..87225] [gbkey=CDS]	5.77289e+06	5609810	5745728	5649484	5824559	5.50923e+06
K1L	[gene=VACWR032] [protein=ankyrin-like protein] [protein_id=AAO89311.1] [location=complement(25071..25925)] [gbkey=CDS]	3119929	3.1279e+06	3.08514e+06	3.06151e+06	2.98861e+06	3126050
K3L	[gene=VACWR034] [protein=interferon resistance protein] [protein_id=AAO89313.1] [location=complement(27306..27572)] [gbkey=CDS]	374457	465884	610935	496190	352848	539791
K7R	[gene=VACWR039] [protein=unknown] [protein_id=AAO89318.1] [location=29832..30281] [gbkey=CDS]	2405105	2.17632e+06	2.30237e+06	1.84861e+06	1.83251e+06	2.12513e+06
L2R	[gene=VACWR089] [protein=unknown] [protein_id=AAO89368.1] [location=77809..78072] [gbkey=CDS]	2797606	2856067	2.68219e+06	2.99455e+06	3.11862e+06	3.20698e+06
M1L	[gene=VACWR030] [protein=ankyrin-like protein] [protein_id=AAO89309.1] [location=complement(22878..24296)] [gbkey=CDS]	5.63926e+06	6234312	6011384	5523751	5.36073e+06	5.65724e+06
M2L	[gene=VACWR031] [protein=unknown] [protein_id=AAO89310.1] [location=complement(24274..24936)] [gbkey=CDS]	191892	327237	368040	143763	218705	365314
N1L	[gene=VACWR028] [protein=virokine] [protein_id=AAO89307.1] [location=complement(21819..22172)] [gbkey=CDS]	42203832	45328988	51026088	29400542	51637868	52610804
N2L	[gene=VACWR029] [protein=alpha-amanitin target] [protein_id=AAO89308.1] [location=complement(22309..22836)] [gbkey=CDS]	518143	542138	424121	412615	459608	401077
O1L	[gene=VACWR068] [protein=unknown] [protein_id=AAO89347.1] [location=complement(57346..59346)] [gbkey=CDS]	3.63299e+06	3.53696e+06	3.34526e+06	3995207	3.73684e+06	3.54991e+06

## Sheet: late genes
	PG.ProteinAccessions	PG.Genes	PG.ProteinDescriptions	[1] niukang-wr-1.raw.PG.Quantity	[2] niukang-wr-2.raw.PG.Quantity	[3] niukang-wr-3.raw.PG.Quantity	[4] niukang-wr+baf-1_20250616114446.raw.PG.Quantity	[5] niukang-wr+baf-2.raw.PG.Quantity	[6] niukang-wr+baf-3.raw.PG.Quantity
A10L	AY243312.1_prot_AAO89408.1_129		[gene=VACWR129] [protein=precursor p4a of core protein 4a] [protein_id=AAO89408.1] [location=complement(119169..121844)] [gbkey=CDS]	57156792	55740568	56310880	16450232	17365556	16449176
A11R	AY243312.1_prot_AAO89409.1_130		[gene=VACWR130] [protein=unknown] [protein_id=AAO89409.1] [location=121859..122815] [gbkey=CDS]	5.3919e+06	5911596	5928070	3.84466e+06	3761165	4362535
A12L	AY243312.1_prot_AAO89410.1_131		[gene=VACWR131] [protein=core protein] [protein_id=AAO89410.1] [location=complement(122817..123395)] [gbkey=CDS]	23351734	31910904	31196528	12174658	14601286	15732124
A13L	AY243312.1_prot_AAO89411.1_132		[gene=VACWR132] [protein=IMV membrane protein] [protein_id=AAO89411.1] [location=complement(123419..123631)] [gbkey=CDS]	18684854	19068106	19722522	19983022	18345348	19795538
A14L	AY243312.1_prot_AAO89412.1_133		[gene=VACWR133] [protein=phosphorylated IMV membrane protein] [protein_id=AAO89412.1] [location=complement(123739..124011)] [gbkey=CDS]	57889692	62422040	59426980	11057072	17661436	13932456
A15L	AY243312.1_prot_AAO89414.1_135		[gene=VACWR135] [protein=unknown] [protein_id=AAO89414.1] [location=complement(124179..124463)] [gbkey=CDS]	1.38548e+06	1.54543e+06	1428126	1.6849e+06	1.60592e+06	1.41516e+06
A16L	AY243312.1_prot_AAO89415.1_136		[gene=VACWR136] [protein=soluble myristylprotein] [protein_id=AAO89415.1] [location=complement(124447..125580)] [gbkey=CDS]	751353	724472	684660	772802	690050	605342
A17L	AY243312.1_prot_AAO89416.1_137		[gene=VACWR137] [protein=IMV membrane protein] [protein_id=AAO89416.1] [location=complement(125583..126194)] [gbkey=CDS]	5874293	6107989	5.28781e+06	2.94381e+06	2891485	2149207
A19L	AY243312.1_prot_AAO89418.1_139		[gene=VACWR139] [protein=unknown] [protein_id=AAO89418.1] [location=complement(127671..127904)] [gbkey=CDS]	13957688	14257294	15783780	10462766	12610235	13398761
A1L	AY243312.1_prot_AAO89398.1_119		[gene=VACWR119] [protein=late gene transcription factor VLTF-2] [protein_id=AAO89398.1] [location=complement(109905..110357)] [gbkey=CDS]	5.19677e+06	4.5224e+06	4662722	5.55391e+06	5.08216e+06	4.67731e+06
A2.5L	AY243312.1_prot_AAO89400.1_121		[gene=VACWR121] [protein=S-S bond formation pathway] [protein_id=AAO89400.1] [location=complement(111049..111279)] [gbkey=CDS]	3549889	3140865	3054825	3.96689e+06	3.19767e+06	2904029
A21L	AY243312.1_prot_AAO89419.1_140		[gene=VACWR140] [protein=unknown] [protein_id=AAO89419.1] [location=complement(127905..128258)] [gbkey=CDS]	498176	587903	492164	565079	371205	475454
A22R	AY243312.1_prot_AAO89421.1_142		[gene=VACWR142] [protein=palmitylprotein] [protein_id=AAO89421.1] [location=129467..130030] [gbkey=CDS]	1.83507e+06	2.53551e+06	1.43345e+06	1.68062e+06	1.49528e+06	1.18695e+06
A26L	AY243312.1_prot_AAO89428.1_149		[gene=VACWR149] [protein=cowpox A-type inclusion protein] [protein_id=AAO89428.1] [location=complement(138461..139963)] [gbkey=CDS]	1.33423e+06	1.46848e+06	1.3125e+06	1.24849e+06	1.2222e+06	1.13561e+06
A27L	AY243312.1_prot_AAO89429.1_150		[gene=VACWR150] [protein=IMV surface protein] [protein_id=AAO89429.1] [location=complement(140013..140345)] [gbkey=CDS]	18700300	27909332	27256350	12423795	17006976	25424928
A28L	AY243312.1_prot_AAO89430.1_151		[gene=VACWR151] [protein=unknown] [protein_id=AAO89430.1] [location=complement(140346..140786)] [gbkey=CDS]	1.02652e+06	1.02464e+06	1.01852e+06	1.31641e+06	1.05355e+06	1.18562e+06
A29L	AY243312.1_prot_AAO89431.1_152		[gene=VACWR152] [protein=DNA-dependent RNA polymerase rpo35] [protein_id=AAO89431.1] [location=complement(140787..141704)] [gbkey=CDS]	6470306	6638396	6.97507e+06	7684266	7953358	7057881
A2L	AY243312.1_prot_AAO89399.1_120		[gene=VACWR120] [protein=late gene transcription factor VLTF-3] [protein_id=AAO89399.1] [location=complement(110378..111052)] [gbkey=CDS]	742640	656675	556767	620829	359927	313532
A30L	AY243312.1_prot_AAO89432.1_153		[gene=VACWR153] [protein=IMV protein] [protein_id=AAO89432.1] [location=complement(141667..141900)] [gbkey=CDS]	1.61814e+06	1.08992e+06	1.19151e+06	1.09602e+06	739554	818603
A32L	AY243312.1_prot_AAO89434.1_155		[gene=VACWR155] [protein=putative ATPase] [protein_id=AAO89434.1] [location=complement(142401..143213)] [gbkey=CDS]	361576	404050	446534	389912	340617	316867
A34R	AY243312.1_prot_AAO89436.1_157		[gene=VACWR157] [protein=EEV glycoprotein] [protein_id=AAO89436.1] [location=143912..144418] [gbkey=CDS]	13316007	12544189	12935967	23674790	21892394	22299200
A38L	AY243312.1_prot_AAO89441.1_162		[gene=VACWR162] [protein=CD47-like putative membrane protein] [protein_id=AAO89441.1] [location=complement(146854..147687)] [gbkey=CDS]	1.77821e+06	2.31077e+06	2307827	2.36011e+06	2.79023e+06	1.56422e+06
A39R	AY243312.1_prot_AAO89442.1_163		[gene=VACWR163] [protein=semaphorin-like protein] [protein_id=AAO89442.1] [location=147590..148477] [gbkey=CDS]	3.52715e+06	2.99429e+06	2714916	2.51549e+06	2.11626e+06	2.47106e+06
A3L	AY243312.1_prot_AAO89401.1_122		[gene=VACWR122] [protein=p4b precursor of core protein 4b] [protein_id=AAO89401.1] [location=complement(111294..113228)] [gbkey=CDS]	24707782	25178388	26892442	6119428	6583318	6814604
A42R	AY243312.1_prot_AAO89446.1_167		[gene=VACWR167] [protein=profilin-like protein] [protein_id=AAO89446.1] [location=150328..150729] [gbkey=CDS]	22113570	22445574	23314572	23498852	21062620	22625062
A43R	AY243312.1_prot_AAO89447.1_168		[gene=VACWR168] [protein=putative type-I membrane glycoprotein] [protein_id=AAO89447.1] [location=150767..151351] [gbkey=CDS]	882157	762594	613316	1.55634e+06	1.54255e+06	1.46384e+06
A45R	AY243312.1_prot_AAO89450.1_171		[gene=VACWR171] [protein=inactive Cu-Zn superoxide dismutase-like in virion] [protein_id=AAO89450.1] [location=152780..153157] [gbkey=CDS]	4.14601e+06	4.48318e+06	4.63405e+06	4.32722e+06	4885021	5.39378e+06
A6L	AY243312.1_prot_AAO89404.1_125		[gene=VACWR125] [protein=unknown] [protein_id=AAO89404.1] [location=complement(114655..115773)] [gbkey=CDS]	49712976	48985752	50272220	48427220	50434008	50035616
A7L	AY243312.1_prot_AAO89405.1_126		[gene=VACWR126] [protein=82kDa large subunit of early gene transcription factor VETF] [protein_id=AAO89405.1] [location=complement(115797..117929)] [gbkey=CDS]	2356095	2.26247e+06	2326954	2404107	2.25113e+06	2.16614e+06
A9L	AY243312.1_prot_AAO89407.1_128		[gene=VACWR128] [protein=IMV membrane protein] [protein_id=AAO89407.1] [location=complement(118842..119168)] [gbkey=CDS]	626144	638731	570684	706361	496189	530065
B7R	AY243312.1_prot_AAO89468.1_189		[gene=VACWR189] [protein=21kDa precursor protein] [protein_id=AAO89468.1] [location=169968..170516] [gbkey=CDS]	5874536	7753843	7.02529e+06	4.87916e+06	6.1369e+06	5.96883e+06
C3L	AY243312.1_prot_AAO89304.1_25		[gene=VACWR025] [protein=secreted complement binding] [protein_id=AAO89304.1] [location=complement(18677..19468)] [gbkey=CDS]	20796524	20333342	20966160	21920946	23114780	23761844
C8L	AY243312.1_prot_AAO89299.1_20		[gene=VACWR020] [protein=unknown] [protein_id=AAO89299.1] [location=complement(15111..15644)] [gbkey=CDS]	1.57703e+06	1.78117e+06	1.75654e+06	1.27696e+06	1.41213e+06	1.70907e+06
D10R	AY243312.1_prot_AAO89394.1_115		[gene=VACWR115] [protein=contains mutT-like motif of NTP-phosphohydrolase for DNA repair] [protein_id=AAO89394.1] [location=104655..105401] [gbkey=CDS]	375419	359592	291370	372094	151447	361849
D11L	AY243312.1_prot_AAO89395.1_116		[gene=VACWR116] [protein=ATPase, nucleoside triphosphate phosphohydrolase-I, NPH-I] [protein_id=AAO89395.1] [location=complement(105402..107297)] [gbkey=CDS]	1.14347e+06	963897	1.05648e+06	1.22745e+06	1.11972e+06	1.05587e+06
D13L	AY243312.1_prot_AAO89397.1_118		[gene=VACWR118] [protein=rifampicin target] [protein_id=AAO89397.1] [location=complement(108226..109881)] [gbkey=CDS]	131891392	137318672	141134352	121945464	127589120	128174008
D2L	AY243312.1_prot_AAO89386.1_107		[gene=VACWR107] [protein=virion core protein] [protein_id=AAO89386.1] [location=complement(96441..96881)] [gbkey=CDS]	716568	493296	478836	480368	463885	412844
D3R	AY243312.1_prot_AAO89387.1_108		[gene=VACWR108] [protein=virion core protein] [protein_id=AAO89387.1] [location=96874..97587] [gbkey=CDS]	1.61903e+06	1.4431e+06	1.45397e+06	1.43396e+06	1.27463e+06	1.17415e+06
D6R	AY243312.1_prot_AAO89390.1_111		[gene=VACWR111] [protein=70kDa small subunit of early gene transcription factor VETF] [protein_id=AAO89390.1] [location=100673..102586] [gbkey=CDS]	1.40769e+06	1.3305e+06	1.15777e+06	1.34108e+06	1412351	1.23653e+06
D8L	AY243312.1_prot_AAO89392.1_113		[gene=VACWR113] [protein=IMV membrane protein] [protein_id=AAO89392.1] [location=complement(103061..103975)] [gbkey=CDS]	46711216	46524236	47338848	52253908	50856560	50082200
E10R	AY243312.1_prot_AAO89345.1_66		[gene=VACWR066] [protein=sulfhydryl oxidase] [protein_id=AAO89345.1] [location=56688..56975] [gbkey=CDS]	1.40765e+06	1.46426e+06	1.34959e+06	1.3166e+06	1.35754e+06	1.32301e+06
E11L	AY243312.1_prot_AAO89346.1_67		[gene=VACWR067] [protein=virion core protein] [protein_id=AAO89346.1] [location=complement(56970..57359)] [gbkey=CDS]	4.20711e+06	3.79244e+06	3925634	3705460	3.65631e+06	3761971
E6R	AY243312.1_prot_AAO89341.1_62		[gene=VACWR062] [protein=unknown] [protein_id=AAO89341.1] [location=50398..52101] [gbkey=CDS]	2.24678e+06	2.18917e+06	2.0567e+06	2.35156e+06	2.38401e+06	2.09316e+06
E7R	AY243312.1_prot_AAO89342.1_63		[gene=VACWR063] [protein=soluble, myristylprotein] [protein_id=AAO89342.1] [location=52183..52683] [gbkey=CDS]	3.28032e+06	3.14037e+06	3.00003e+06	2776676	2562052	2.77846e+06
E8R	AY243312.1_prot_AAO89343.1_64		[gene=VACWR064] [protein=membrane protein] [protein_id=AAO89343.1] [location=52808..53629] [gbkey=CDS]	2857602	2834511	2.78317e+06	2.94514e+06	2.49888e+06	2.54398e+06
F10L	AY243312.1_prot_AAO89328.1_49		[gene=VACWR049] [protein=ser/thr kinase] [protein_id=AAO89328.1] [location=complement(36459..37778)] [gbkey=CDS]	777620	807388	788194	882003	822346	790076
F13L	AY243312.1_prot_AAO89331.1_52		[gene=VACWR052] [protein=palmytilated EEV membrane protein] [protein_id=AAO89331.1] [location=complement(40831..41949)] [gbkey=CDS]	32773022	36068604	34188328	41232052	40405372	40181136
F17R	AY243312.1_prot_AAO89335.1_56		[gene=VACWR056] [protein=putative DNA-binding phosphoprotein] [protein_id=AAO89335.1] [location=43702..44007] [gbkey=CDS]	35498208	36524264	35763776	45349220	48041408	42727724
F9L	AY243312.1_prot_AAO89327.1_48		[gene=VACWR048] [protein=S-S bond formation pathway protein] [protein_id=AAO89327.1] [location=complement(35834..36472)] [gbkey=CDS]	648898	676860	494981	199008	471717	357467
G1L	AY243312.1_prot_AAO89357.1_78		[gene=VACWR078] [protein=insulin metalloproteinase-like protein] [protein_id=AAO89357.1] [location=complement(68977..70752)] [gbkey=CDS]	4.55615e+06	4.56445e+06	4427168	5032377	4901744	4820771
G3L	AY243312.1_prot_AAO89358.1_79		[gene=VACWR079] [protein=unknown] [protein_id=AAO89358.1] [location=complement(70749..71084)] [gbkey=CDS]	472791	462389	384582	313858	277964	342696
G4L	AY243312.1_prot_AAO89360.1_81		[gene=VACWR081] [protein=thioredoxin-like protein] [protein_id=AAO89360.1] [location=complement(71710..72084)] [gbkey=CDS]	5386637	7.08906e+06	6.59988e+06	2.28171e+06	4.14763e+06	5219002
G6R	AY243312.1_prot_AAO89363.1_84		[gene=VACWR084] [protein=unknown] [protein_id=AAO89363.1] [location=73592..74089] [gbkey=CDS]	191125	336048	402209	236224	31.3385	25636.1
G7L	AY243312.1_prot_AAO89364.1_85		[gene=VACWR085] [protein=virion structural protein] [protein_id=AAO89364.1] [location=complement(74054..75169)] [gbkey=CDS]	5977300	5.50299e+06	5.31378e+06	1.64888e+06	1454765	1390374
G8R	AY243312.1_prot_AAO89365.1_86		[gene=VACWR086] [protein=late gene transcription VLTF-1] [protein_id=AAO89365.1] [location=75200..75982] [gbkey=CDS]	44920020	42447720	43813456	43861092	42783436	45888480
G9R	AY243312.1_prot_AAO89366.1_87		[gene=VACWR087] [protein=myristylprotein] [protein_id=AAO89366.1] [location=76002..77024] [gbkey=CDS]	537121	542946	557009	588044	485887	495639
H1L	AY243312.1_prot_AAO89378.1_99		[gene=VACWR099] [protein=tyr/ser protein phosphatase] [protein_id=AAO89378.1] [location=complement(87222..87737)] [gbkey=CDS]	5496065	5214248	5398850	4.72442e+06	4998110	5124185
H2R	AY243312.1_prot_AAO89379.1_100		[gene=VACWR100] [protein=unknown] [protein_id=AAO89379.1] [location=87751..88320] [gbkey=CDS]	2.053e+06	2.03268e+06	2.11734e+06	1937529	2.03624e+06	2.26116e+06
H3L	AY243312.1_prot_AAO89380.1_101		[gene=VACWR101] [protein=IMV heparin binding surface protein] [protein_id=AAO89380.1] [location=complement(88323..89297)] [gbkey=CDS]	30871522	32811436	32027290	14182874	16472788	17213990
H4L	AY243312.1_prot_AAO89381.1_102		[gene=VACWR102] [protein=RAP94] [protein_id=AAO89381.1] [location=complement(89298..91685)] [gbkey=CDS]	4.12479e+06	4.04217e+06	4109108	4355247	4.20517e+06	4.06685e+06
H6R	AY243312.1_prot_AAO89383.1_104		[gene=VACWR104] [protein=topoisomerase type IB] [protein_id=AAO89383.1] [location=92483..93427] [gbkey=CDS]	1.63837e+06	1.37287e+06	1.36412e+06	1.56611e+06	1.36066e+06	1356842
H7R	AY243312.1_prot_AAO89384.1_105		[gene=VACWR105] [protein=unknown] [protein_id=AAO89384.1] [location=93464..93904] [gbkey=CDS]	9304926	11485973	10344555	8019990	8806838	9755861
I1L	AY243312.1_prot_AAO89349.1_70		[gene=VACWR070] [protein=DNA-binding core protein] [protein_id=AAO89349.1] [location=complement(59866..60804)] [gbkey=CDS]	143482640	143869936	154623728	149482624	158534592	155833936
I2L	AY243312.1_prot_AAO89350.1_71		[gene=VACWR071] [protein=unknown] [protein_id=AAO89350.1] [location=complement(60811..61032)] [gbkey=CDS]	885110	1.08962e+06	1202094	779760	1.01113e+06	926427
I5L	AY243312.1_prot_AAO89353.1_74		[gene=VACWR074] [protein=IMV protein VP13] [protein_id=AAO89353.1] [location=complement(64267..64506)] [gbkey=CDS]	3647189	3.73031e+06	3495569	6276612	5.2467e+06	4.98348e+06
I6L	AY243312.1_prot_AAO89354.1_75		[gene=VACWR075] [protein=unknown] [protein_id=AAO89354.1] [location=complement(64525..65673)] [gbkey=CDS]	909250	959618	727409	909536	818641	750178
I7L	AY243312.1_prot_AAO89355.1_76		[gene=VACWR076] [protein=viral core cysteine proteinase] [protein_id=AAO89355.1] [location=complement(65666..66937)] [gbkey=CDS]	3.86185e+06	3909802	3.60267e+06	1.59021e+06	1452691	1049390
I8L	AY243312.1_prot_AAO89356.1_77		[gene=VACWR077] [protein=RNA-helicase, DExH-NPH-II] [protein_id=AAO89356.1] [location=66943..68973] [gbkey=CDS]	1.03527e+06	966726	919577	1.1962e+06	1.09387e+06	992924
J1R	AY243312.1_prot_AAO89372.1_93		[gene=VACWR093] [protein=virion protein] [protein_id=AAO89372.1] [location=80247..80708] [gbkey=CDS]	3545270	3503561	3729217	3439544	3.55106e+06	3.05183e+06
J5L	AY243312.1_prot_AAO89376.1_97		[gene=VACWR097] [protein=late 16kDa putative membrane protein] [protein_id=AAO89376.1] [location=complement(82857..83258)] [gbkey=CDS]	891022	1.15958e+06	946410	818858	869235	829452
K2L	AY243312.1_prot_AAO89312.1_33		[gene=VACWR033] [protein=serine protease inhibitor-like] [protein_id=AAO89312.1] [location=complement(26147..27256)] [gbkey=CDS]	1.87484e+06	2.03915e+06	1.90997e+06	1.7619e+06	2054246	2.11798e+06
K4L	AY243312.1_prot_AAO89314.1_35		[gene=VACWR035] [protein=phospholipase-D-like protein] [protein_id=AAO89314.1] [location=complement(27624..28898)] [gbkey=CDS]	2.37134e+06	2254625	2.43055e+06	2.11372e+06	2.08489e+06	2.20654e+06
L1R	AY243312.1_prot_AAO89367.1_88		[gene=VACWR088] [protein=IMV membrane protein] [protein_id=AAO89367.1] [location=77025..77777] [gbkey=CDS]	2648198	2.4336e+06	2.39366e+06	3.48897e+06	3140935	2.90937e+06
L3L	AY243312.1_prot_AAO89369.1_90		[gene=VACWR090] [protein=unknown] [protein_id=AAO89369.1] [location=complement(78062..79114)] [gbkey=CDS]	4.21823e+06	3.75572e+06	3.99487e+06	4272178	4.55013e+06	3.95984e+06
L4R	AY243312.1_prot_AAO89370.1_91		[gene=VACWR091] [protein=core protein vp8] [protein_id=AAO89370.1] [location=79139..79894] [gbkey=CDS]	59312024	57707480	56055840	53516564	54206312	53209504
L5R	AY243312.1_prot_AAO89371.1_92		[gene=VACWR092] [protein=putative membrane protein] [protein_id=AAO89371.1] [location=79904..80290] [gbkey=CDS]	248329	202677	249286	270929	269157	186277
O2L	AY243312.1_prot_AAO89348.1_69		[gene=VACWR069] [protein=nonessential glutaredoxin] [protein_id=AAO89348.1] [location=complement(59394..59720)] [gbkey=CDS]	10980500	12557457	12899782	5800721	9997118	11900997
